# Supplementary material for: Imputation-Based Meta-Analysis of Severe Malaria in Three African Populations
Source: PLoS Genet. 2013 May 23;9(5):e1003509. doi: 10.1371/journal.pgen.1003509 (PMC3662650; doi:10.1371/journal.pgen.1003509)
Supplement: Table S7 — Regions showing most association in single-SNP and regional association test analyses. (XLSX) [file pgen.1003509.s026.xlsx]

## Sheet: Top Regions
				Genotyping precision			Odds ratios (95% CI)					Approximate Bayes Factors (model probability)
Chromosome	rsID	Position	Risk Allele (Other)	Gambia	Malawi	Kenya	Gambia	Malawi	Kenya	Meta	Fixed-effect P value	Fixed-effect	Uncorrelated	Correlated 0.75	Correlated 0.99	Structured
2	rs7590852	185475157	T(C)	0.996	1	0.988	1.14 (1.02-1.28)	1.07 (0.96-1.2)	1.31 (1.17-1.47)	1.17 (1.09-1.25)	4.15688e-06	3.69 (0.14)	3.83 (0.19)	4.13 (0.37)	3.79 (0.17)	3.69 (0.14)
2	rs725617	185486507	G(A)	1	1	0.994	1.14 (1.01-1.28)	1.07 (0.96-1.2)	1.31 (1.17-1.47)	1.17 (1.09-1.25)	4.59765e-06	3.65 (0.13)	3.81 (0.19)	4.1 (0.37)	3.75 (0.17)	3.66 (0.14)
2	rs6755404	185505473	A(C)	0.94	0.958	0.955	1.32 (1.11-1.55)	1.21 (1.03-1.42)	1.26 (1.08-1.48)	1.26 (1.15-1.38)	1.15003e-06	4.23 (0.34)	3.23 (0.03)	3.89 (0.16)	4.21 (0.33)	3.85 (0.14)
9	rs7023548	131048589	T(C)	1	1	1	1.35 (1.15-1.6)	1.27 (1.08-1.49)	1.23 (1.06-1.42)	1.28 (1.17-1.4)	1.3438e-07	5.08 (0.34)	4.04 (0.03)	4.75 (0.16)	5.07 (0.33)	4.72 (0.15)
9	rs7855466	135111124	T(C)	0.928	0.978	0.985	1.12 (1.01-1.25)	1.14 (1.03-1.25)	1.23 (1.11-1.37)	1.16 (1.1-1.24)	5.5085e-07	4.5 (0.33)	3.67 (0.05)	4.15 (0.15)	4.49 (0.32)	4.14 (0.15)
9	rs8176751	135120843	T(C)	0.869	1	0.984	1.25 (1.09-1.45)	1.18 (1.05-1.34)	1.37 (1.21-1.56)	1.26 (1.17-1.36)	1.05915e-09	7.07 (0.29)	6.29 (0.05)	6.95 (0.22)	7.08 (0.3)	6.75 (0.14)
9	rs8176749	135121009	T(C)	0.886	1	1	1.24 (1.08-1.43)	1.14 (1.01-1.29)	1.33 (1.17-1.53)	1.23 (1.14-1.33)	1.20198e-07	5.14 (0.28)	4.49 (0.06)	5.05 (0.23)	5.16 (0.29)	4.83 (0.14)
9	rs8176746	135121143	T(G)	0.888	1	1	1.24 (1.08-1.43)	1.15 (1.01-1.3)	1.33 (1.16-1.52)	1.23 (1.14-1.33)	1.14396e-07	5.16 (0.29)	4.46 (0.06)	5.03 (0.21)	5.17 (0.3)	4.84 (0.14)
9	rs8176743	135121236	T(C)	0.893	1	1	1.24 (1.08-1.43)	1.15 (1.01-1.3)	1.33 (1.17-1.53)	1.23 (1.14-1.33)	8.28626e-08	5.29 (0.29)	4.61 (0.06)	5.18 (0.22)	5.31 (0.29)	4.97 (0.14)
9	rs8176722	135122575	A(C)	0.947	1	1	1.28 (1.11-1.48)	1.2 (1.06-1.37)	1.39 (1.21-1.6)	1.28 (1.19-1.39)	8.87601e-10	7.13 (0.31)	6.21 (0.04)	6.94 (0.2)	7.13 (0.31)	6.76 (0.13)
9	rs8176693	135127478	T(C)	0.952	1	1	1.27 (1.1-1.48)	1.21 (1.06-1.38)	1.3 (1.13-1.5)	1.26 (1.16-1.36)	3.7279e-08	5.61 (0.36)	4.52 (0.03)	5.22 (0.14)	5.59 (0.34)	5.17 (0.13)
9	rs8176672	135132006	T(C)	0.948	0.963	0.977	1.26 (1.08-1.47)	1.23 (1.07-1.41)	1.28 (1.12-1.48)	1.26 (1.16-1.37)	4.84945e-08	5.51 (0.37)	4.35 (0.03)	5.06 (0.13)	5.48 (0.35)	5.04 (0.13)
9	rs505922	135139050	C(T)	1	1	0.989	1.12 (1.01-1.25)	1.18 (1.07-1.29)	1.23 (1.11-1.36)	1.18 (1.11-1.25)	2.31825e-08	5.8 (0.35)	4.85 (0.04)	5.37 (0.13)	5.77 (0.33)	5.45 (0.15)
11	rs1505209	4548853	A(G)	1	1	1	1.13 (0.81-1.58)	2.05 (1.46-2.88)	1.72 (1.36-2.18)	1.62 (1.37-1.91)	2.01242e-08	5.37 (0.14)	4.77 (0.04)	5.48 (0.18)	5.38 (0.14)	5.91 (0.49)
11	rs12788102	4747151	A(G)	0.954	1	1	1.14 (0.74-1.74)	2.73 (1.94-3.83)	2.36 (1.84-3.04)	2.15 (1.79-2.59)	1.9089e-16	11.7 (0.07)	10.49 (0)	11.86 (0.1)	11.71 (0.07)	12.74 (0.76)
11	rs12789492	4750695	C(T)	0.976	0.988	0.987	1.17 (0.76-1.8)	2.4 (1.74-3.31)	2.37 (1.85-3.04)	2.11 (1.76-2.52)	3.88716e-16	11.53 (0.1)	10.26 (0.01)	11.63 (0.12)	11.54 (0.1)	12.38 (0.68)
11	rs1594812	4755785	T(G)	0.978	1	0.988	1.17 (0.76-1.8)	2.36 (1.69-3.29)	2.37 (1.85-3.04)	2.09 (1.74-2.5)	1.32025e-15	11.06 (0.1)	9.85 (0.01)	11.17 (0.13)	11.07 (0.1)	11.89 (0.66)
11	rs12806476	4763448	T(G)	1	1	0.988	1.2 (0.78-1.84)	2.37 (1.72-3.28)	2.37 (1.85-3.04)	2.1 (1.76-2.51)	4.4014e-16	11.48 (0.11)	10.13 (0)	11.56 (0.13)	11.49 (0.11)	12.26 (0.65)
11	rs12801757	4763630	A(G)	0.979	1	1	1.17 (0.76-1.8)	2.35 (1.71-3.23)	2.31 (1.79-2.96)	2.06 (1.73-2.47)	2.10629e-15	10.93 (0.11)	9.68 (0.01)	11.01 (0.13)	10.94 (0.11)	11.72 (0.65)
11	rs12808215	4764548	A(G)	0.884	1	0.976	0.99 (0.65-1.49)	2.35 (1.71-3.23)	2.37 (1.85-3.04)	2.01 (1.69-2.4)	9.19617e-15	10.45 (0.03)	10.2 (0.01)	10.9 (0.07)	10.48 (0.03)	11.96 (0.86)
11	rs17325567	4764709	T(C)	0.978	1	0.988	1.17 (0.76-1.79)	2.36 (1.72-3.24)	2.37 (1.85-3.04)	2.1 (1.75-2.5)	4.05899e-16	11.53 (0.1)	10.28 (0.01)	11.64 (0.12)	11.54 (0.1)	12.38 (0.68)
11	rs17227978	4765001	G(A)	0.978	1	0.988	1.16 (0.76-1.79)	2.35 (1.71-3.23)	2.37 (1.85-3.04)	2.09 (1.75-2.5)	4.26188e-16	11.51 (0.1)	10.27 (0.01)	11.62 (0.12)	11.52 (0.1)	12.36 (0.68)
11	rs17228092	4766940	T(C)	0.974	0.989	0.985	1.16 (0.76-1.79)	2.37 (1.72-3.27)	2.37 (1.85-3.04)	2.1 (1.76-2.51)	4.51309e-16	11.48 (0.1)	10.24 (0.01)	11.59 (0.12)	11.49 (0.1)	12.33 (0.68)
11	rs17228176	4768376	A(G)	0.969	0.988	0.981	1.15 (0.75-1.78)	2.38 (1.73-3.28)	2.35 (1.83-3.01)	2.09 (1.75-2.5)	7.02565e-16	11.33 (0.09)	10.12 (0.01)	11.44 (0.12)	11.34 (0.1)	12.19 (0.68)
11	rs17228183	4768459	G(A)	0.969	0.988	0.981	1.15 (0.75-1.78)	2.38 (1.73-3.28)	2.35 (1.83-3.01)	2.09 (1.75-2.5)	7.04895e-16	11.32 (0.09)	10.12 (0.01)	11.44 (0.12)	11.34 (0.1)	12.19 (0.68)
11	rs16908208	4976561	T(C)	1	1	1	1.59 (1.35-1.88)	0.83 (0.64-1.07)	0.82 (0.58-1.14)	1.22 (1.07-1.39)	0.00222061	1.33 (0)	5.09 (0.69)	3.62 (0.02)	1.5 (0)	4.7 (0.28)
11	rs16908257	4977822	A(G)	0.99	1	0.91	1.59 (1.34-1.88)	0.86 (0.66-1.12)	0.83 (0.63-1.1)	1.21 (1.07-1.38)	0.00269919	1.26 (0)	4.98 (0.68)	3.56 (0.03)	1.43 (0)	4.62 (0.3)
11	rs4575266	4999653	A(G)	0.967	1	0.971	1.57 (1.33-1.86)	0.77 (0.6-1)	0.8 (0.58-1.12)	1.19 (1.04-1.35)	0.00939889	0.82 (0)	5.06 (0.73)	3.39 (0.02)	1.01 (0)	4.61 (0.26)
11	rs16926364	5011656	G(A)	0.967	0.988	0.955	1.57 (1.33-1.86)	0.78 (0.6-1.01)	0.81 (0.58-1.13)	1.19 (1.05-1.35)	0.00838546	0.86 (0)	5 (0.72)	3.37 (0.02)	1.04 (0)	4.56 (0.26)
11	rs4144715	5052907	G(A)	0.818	1	1	1 (0.89-1.13)	1.21 (1.1-1.32)	1.18 (1.07-1.3)	1.14 (1.08-1.21)	6.06556e-06	3.51 (0.09)	3.69 (0.13)	3.92 (0.23)	3.61 (0.11)	4.19 (0.43)
11	rs4128714	5151240	T(C)	0.969	0.991	0.994	0.86 (0.72-1.02)	1.09 (0.95-1.24)	1.37 (1.22-1.55)	1.14 (1.05-1.23)	0.00115463	1.5 (0)	4.66 (0.68)	3.98 (0.14)	1.79 (0)	4.08 (0.18)
11	rs7131665	5496246	C(T)	1	1	1	0.81 (0.72-0.91)	1.08 (0.99-1.19)	1.2 (1.09-1.33)	1.04 (0.98-1.1)	0.184657	-0.45 (0)	4.02 (0.45)	3.4 (0.11)	0.16 (0)	4.01 (0.44)
11	rs7945471	5500379	T(C)	0.866	1	0.979	0.69 (0.6-0.79)	1.08 (0.98-1.2)	1.21 (1.09-1.35)	1.03 (0.96-1.1)	0.437841	-0.66 (0)	6.32 (0.65)	4.83 (0.02)	0.02 (0)	6.03 (0.33)
11	rs1433567	5501088	G(A)	0.864	0.997	0.978	0.69 (0.6-0.79)	1.08 (0.98-1.2)	1.21 (1.09-1.35)	1.03 (0.96-1.1)	0.424089	-0.65 (0)	6.32 (0.64)	4.83 (0.02)	0.03 (0)	6.03 (0.34)
11	rs11213630	110244765	A(G)	0.975	0.986	0.992	1.25 (1.1-1.42)	1.06 (0.94-1.19)	1.29 (1.15-1.44)	1.19 (1.12-1.28)	3.03367e-07	4.76 (0.13)	4.92 (0.18)	5.25 (0.39)	4.86 (0.16)	4.81 (0.14)
11	rs1469170	110246224	A(G)	1	1	1	1.26 (1.11-1.43)	1.07 (0.95-1.2)	1.29 (1.16-1.44)	1.2 (1.12-1.29)	7.95004e-08	5.31 (0.14)	5.36 (0.16)	5.73 (0.38)	5.4 (0.18)	5.32 (0.15)
14	rs12590640	35923887	T(C)	0.988	1	1	1.29 (1.15-1.45)	1.1 (1-1.22)	1.1 (0.99-1.23)	1.15 (1.09-1.23)	4.3433e-06	3.66 (0.14)	3.53 (0.11)	3.88 (0.24)	3.73 (0.17)	4.03 (0.34)
16	rs1035569	81906325	A(G)	1	1	0.973	1.02 (0.91-1.14)	1.25 (1.13-1.39)	1.22 (1.09-1.36)	1.17 (1.09-1.24)	2.19551e-06	3.95 (0.05)	4.36 (0.14)	4.6 (0.24)	4.08 (0.07)	4.9 (0.49)
16	rs7194029	81906899	T(C)	0.987	1	0.957	1.02 (0.9-1.14)	1.26 (1.13-1.4)	1.2 (1.08-1.34)	1.16 (1.09-1.24)	3.66531e-06	3.74 (0.05)	4.17 (0.15)	4.39 (0.25)	3.87 (0.07)	4.68 (0.48)
16	rs9940464	81918276	T(C)	0.986	1	0.968	1.05 (0.93-1.18)	1.22 (1.1-1.35)	1.22 (1.1-1.36)	1.17 (1.1-1.25)	5.41291e-07	4.51 (0.16)	4.26 (0.09)	4.62 (0.21)	4.56 (0.18)	4.84 (0.35)
16	rs10514577	81925901	G(C)	0.981	0.98	0.961	1.07 (0.95-1.21)	1.22 (1.1-1.35)	1.19 (1.07-1.32)	1.17 (1.1-1.24)	1.06057e-06	4.24 (0.24)	3.7 (0.07)	4.1 (0.18)	4.25 (0.25)	4.26 (0.26)

## Sheet: Top Genes
				Number of SNPS			Score P-value			log10(BF)			Meta analysis
Chromosome	Start	End	Region_gene name	Gambia	Malawi	Kenya	Gambia	Malawi	Kenya	Gambia	Malawi	Kenya	log10(BF)	Score P-value	Empirical score
11	136760	240258	NM_053280_ODF3	24	30	40	0.256839	0.0019052	0.0486189	-0.286668	1.39226	0.901041	2.00663	0.00162531	0.0024795
11	142923	247422	NM_001098787_BET1L	25	40	57	0.364417	0.0033221	0.0029879	-0.445216	1.06303	1.88579	2.5036	0.000332886	0.00200267
11	148529	255110	NM_021932_RIC8A	25	41	59	0.364417	0.00334292	0.00204562	-0.445216	1.01348	1.87989	2.44815	0.00024207	0.00209803
11	155029	276362	NM_001017524_SIRT3	27	50	70	0.289881	0.00324199	0.00258657	-0.32744	0.84177	1.59648	2.11081	0.000236969	0.00224108
11	3783508	4121016	NM_003156_STIM1	150	98	165	0.0590302	0.0600523	0.0132337	0.661323	0.147832	1.69485	2.504	0.00284476	0.00195499
11	4526477	4636065	NM_018073_TRIM68	115	74	121	0.0311634	0.103308	0.00681967	0.139423	0.36053	2.14378	2.64373	0.00152053	0.00185962
11	4550000	5550000	HBB region	931	655	999	1.64e-09	0.000822728	3.04e-08	6.85999	1.85803	5.36812	14.0861	4.29e-17	4.77e-05
11	4607976	4725652	NM_030774_OR51E2	103	80	120	0.0430427	0.377081	0.0119243	1.23352	-0.485267	1.79542	2.54367	0.00892242	0.0019073
11	4696784	4797723	NM_001004752_OR51F1	69	56	80	0.0623439	0.00019743	7.48e-09	0.717136	3.18873	7.86918	11.775	4.43e-11	0.00019073
11	4731238	4832186	NM_001005177_OR52R1	83	56	86	0.0738449	0.000173472	8.17e-09	1.90092	3.12939	7.80465	12.835	5e-11	9.54e-05
11	4749191	4850220	NM_001004753_OR51F2	73	46	76	0.101543	0.00021007	8.32e-09	1.42541	3.14177	7.37274	11.9399	8.19e-11	0.000143048
11	4776042	4877014	NM_001004758_OR51S1	70	43	73	0.028165	0.462679	0.0230815	2.33667	-0.491584	2.92749	4.77258	0.0126293	0.000953652
11	4809624	4910689	NM_001004759_OR51T1	94	65	97	0.0116671	0.234303	0.0602911	2.45842	0.257468	1.43881	4.1547	0.00785318	0.00143048
11	4835175	4936114	NM_001004749_OR51A7	96	68	102	0.00613742	0.0620357	0.0563604	2.48921	0.832226	1.47882	4.80026	0.00149189	0.00090597
11	4842524	4943469	NM_001005238_OR51G2	97	71	102	0.00407694	0.0569495	0.0515115	2.56965	0.533825	1.60511	4.70859	0.000915689	0.00100133
11	4851179	4952145	NM_001005237_OR51G1	96	71	101	0.00396763	0.0690897	0.078015	2.77958	0.450519	1.17856	4.40866	0.00148767	0.00114438
11	4873964	4974906	NM_001005329_OR51A4	100	73	105	0.000526141	0.0262204	0.0611104	3.87814	0.667518	1.08778	5.63344	9.51e-05	0.000762922
11	4882577	4983519	NM_001004748_OR51A2	107	78	111	6.91e-05	0.0270903	0.116644	5.80273	0.362566	0.665279	6.83057	2.92e-05	0.000476826
11	4915999	5020235	NM_021801_MMP26	74	49	75	9.54e-06	0.0510458	0.11949	5.95696	0.160961	0.761826	6.87975	9.11e-06	0.000429144
11	4926788	5027736	NM_001004755_OR51L1	69	49	68	1.82e-05	0.0411464	0.130841	6.03182	0.278497	0.797885	7.1082	1.44e-05	0.000381461
11	4974331	5075267	NM_001001916_OR52J3	93	64	94	0.000262469	0.0643817	0.131013	4.50576	-0.23751	0.0451648	4.31341	0.000218712	0.00123975
11	4986455	5087433	NM_001005164_OR52E2	80	54	81	0.000406343	0.0620783	0.160013	4.6465	0.000863787	0.0315719	4.67894	0.000365493	0.0010967
11	5059497	5160448	NM_001005160_OR52A5	56	38	57	0.00129814	0.579764	0.000602713	3.13824	-0.84166	1.81762	4.1142	5.55e-05	0.00152584
11	5079236	5180175	NM_012375_OR52A1	57	40	58	0.000200214	0.400586	5.74e-05	4.02372	-0.698319	2.22916	5.55456	9.41e-07	0.000810605
11	5127540	5228506	NM_001004760_OR51V1	67	53	81	5.03e-05	0.344026	4.52e-06	4.54808	-0.578564	3.69847	7.66799	2.31e-08	0.000333778
11	5153271	5254877	NM_000518_HBB	64	51	80	6.1e-05	0.343693	0.000126946	3.32802	-0.528958	3.7098	6.50886	5.74e-07	0.000524509
11	5160634	5262434	NM_000519_HBD	57	46	74	7.74e-05	0.339099	0.000995204	3.77561	-0.592894	3.1399	6.32262	4.46e-06	0.000572191
11	5169760	5271398	NR_001589_HBBP1	52	45	72	0.000336029	0.372224	0.00348393	1.9737	-0.561072	2.93694	4.34957	5.36e-05	0.00119207
11	5176077	5277663	NM_000559_HBG1	50	48	74	0.000345696	0.249706	0.00680038	2.07827	-0.410963	2.54816	4.21547	6.94e-05	0.0013828
11	5180996	5282587	NM_000184_HBG2	46	47	72	0.000395555	0.238178	0.00466957	1.99144	-0.420719	2.72286	4.29358	5.4e-05	0.00128743
11	5196155	5297949	NM_005330_HBE1	55	47	76	0.000124712	0.249964	0.0116058	2.49696	-0.49571	2.24055	4.2418	4.55e-05	0.00133511
11	5251103	5352158	NM_033180_OR51B2	97	85	109	0.00867191	0.187974	0.245865	1.96394	0.156017	-0.112165	2.00779	0.0157967	0.00243181
11	5268688	5533458	NR_038321_OR51B5	353	240	368	7.46e-05	0.0727602	0.022843	4.30904	0.264417	1.24224	5.8157	1.78e-05	0.000715239
11	5279313	5380252	NM_001004750_OR51B6	127	93	129	0.0091813	0.163405	0.123701	1.17089	0.326762	0.930209	2.42786	0.0086303	0.00214572
11	5317182	5418240	NM_001004756_OR51M1	129	87	129	0.00246164	0.164885	0.157763	2.23018	0.336539	0.570605	3.13732	0.00366762	0.00162121
11	5349916	5451012	NM_001004757_OR51Q1	147	88	146	0.000512969	0.351304	0.157133	2.60059	-0.267044	0.395929	2.72947	0.00187751	0.00176426
11	5368347	5469359	NM_001005288_OR51I1	144	91	144	0.000668109	0.703463	0.0681085	3.04328	-1.03257	0.655205	2.66592	0.00207763	0.00181194
11	5381213	5482283	NM_001004754_OR51I2	146	89	148	0.000381293	0.66098	0.0862092	3.67571	-0.975882	0.317707	3.01754	0.00150738	0.00171657
11	5416490	5517554	NM_001005163_OR52D1	155	97	163	0.000108916	0.288886	0.0188777	5.41105	-0.503237	1.1337	6.04151	7.02e-05	0.000619874
11	5435105	5537729	NM_017481_UBQLN3	148	94	157	0.00119867	0.0147836	0.0127605	4.88804	0.163596	0.874546	5.92618	3.02e-05	0.000667557
11	5442198	5544532	NM_145053_UBQLNL	147	94	157	0.00109082	0.0143501	0.00169354	5.15482	0.286951	2.59282	8.03459	4.52e-06	0.000286096
11	5472366	5573329	NM_001005289_OR52H1	126	85	143	0.000176166	0.0183804	0.00173672	6.30276	0.171374	3.05656	9.53069	1.13e-06	0.000238413
11	5508682	5609690	NM_001005162_OR52B6	105	86	118	0.00508578	0.0171793	0.00899747	3.3381	0.169014	1.57624	5.08335	8.95e-05	0.000858287
11	5523906	5640764	NM_058166_TRIM6	108	90	120	0.00304032	0.0146398	0.00307345	2.08295	0.457779	2.14926	4.68999	1.94e-05	0.00104902
11	5524440	5672201	NM_001003819_TRIM6-TRIM34	142	114	155	0.00261276	0.0141475	0.00229594	1.67218	0.338153	2.1061	4.11643	1.27e-05	0.00147816
11	5547749	5672201	NM_001003827_TRIM34	107	93	119	0.00100047	0.0989074	0.0095583	1.67828	-0.410798	1.21307	2.48055	0.000105059	0.00205035
10	81778405	81892287	NM_025125_C10orf57	34	25	47	0.0211798	0.0408792	0.0117933	0.427428	-0.177751	2.13766	2.38734	0.000801811	0.0021934
9	135020486	135124449	NM_014581_OBP2B	45	49	72	0.0363695	0.00725091	8.69e-05	-0.0604274	0.849021	2.34634	3.13493	3.97e-06	0.00166889
9	135070383	135190451	NM_020469_ABO	75	70	96	0.0311212	0.0179433	0.000199586	-0.0716159	1.1575	2.60616	3.69204	1.62e-05	0.00157353
5	137181443	137301439	NM_001135940_MYOT	31	24	34	0.0283038	0.0809473	0.000142999	0.935199	-0.32249	1.43839	2.0511	4.17e-05	0.00228877
4	144604065	144748092	NM_003601_SMARCA5	52	26	55	0.496901	0.0447258	0.00273027	-0.511682	0.902915	1.64893	2.04016	0.00351032	0.00233645
1	201812537	202029832	NM_001684_ATP2B4	81	57	106	0.0544774	0.00011337	0.155566	-0.128747	2.32877	-0.184671	2.01535	0.000106497	0.00238413
